# Supplementary material for: Leveraging whole-genome sequencing for microbial contamination tracking and risk assessment in pharmaceutical manufacturing
Source: Front Microbiol. 2026 Apr 15;17:1807989. doi: 10.3389/fmicb.2026.1807989 (PMC13125030; doi:10.3389/fmicb.2026.1807989)
Supplement: SUPPLEMENTARY TABLE S1 — Summary of environmental sampling sites within sterile manufacturing facilities. The table lists the strains obtained from simulated purification procedures within the environmental monitoring program. For each isolate, the table provides detailed information on sampling source, cleanroom classification, Gram-staining characteristics, cellular morphology, MALDI-TOF or 16S rRNA identification results. [file Table_1.XLSX]

## Sheet: 2022
Sample ID	Source	Quality Grade	Gram Staining	Morphology	Identification Result	Confidence Level	Method of Identification
01-03-0061	TSB Simulated Purification 20220623-1	A	G-	Bacillus	Ralstonia pickettii	0.9993	16s
01-03-0062	TSB Simulated Purification 20220623-19	A	G-	Bacillus	Burkholderia contaminans	0.9993	16s
01-03-0084	TSB Simulated Purification 20220623-38	A	G-	Coccus	Burkholderia lata	0.9979	16s
01-03-0064	Virus Harvest Material 2022041	NA	G+	Coccus	Staphylococcus epidermidis	1	16s
01-03-0065	Virus Harvest Material 2022042	NA	G+	Bacillus	Nocardia rhizosphaerihabitans	0.9929	16s
01-03-0066	Bulk Solution 2022010	NA	G+	Coccus	Staphylococcus epidermidis	0.9993	16s
01-03-0070	Virus Harvest Material 2022041 – Resubmitted for Production Testing	NA	G+	Coccus	Staphylococcus epidermidis	1	16s
01-03-0072	Virus Harvest Material 2022041 – Resubmitted for Production Testing	NA	G+	Coccus	Staphylococcus epidermidis	1	16s
01-03-0073	Virus Harvest Material 2022042 – Resubmitted for Production Testing	NA	G+	Bacillus	Nocardia asteroides	0.9929	16s
01-03-0076	Bulk Solution 2022010 – Resubmitted for Production Testing	NA	G+	Coccus	Staphylococcus epidermidis	0.9973	16s
01-03-0078	Bulk Solution 2022010 – Resubmitted for Production Testing	NA	G+	Coccus	Staphylococcus epidermidis	0.9993	16s
01-03-0079	MRC-5 Cells, Batch 20220056	A	G-	Bacillus	Devosia elaeis	0.9978	16s
01-01-0095	Personnel – Zhang Jianzhong – Chest Area (Garment Front)	B	G+	Coccus	Staphylococcus epidermidis	0.9993	16s
01-01-0096	Thawing Room Table F-3-045	C	G+	Coccus	Staphylococcus epidermidis	1	16s
01-03-0085	20220707-TSB1#3	A	G+	Coccobacillus	Microbacterium flavescens	0.9907	16s
01-03-0086	20220707-TSB10#1	A	G+	Coccobacillus	Microbacterium flavescens	0.9886	16s
01-03-0087	20220707-TSB21#1	A	G+	Coccobacillus	Microbacterium flavescens	0.9887	16s
01-03-0088	20220707-TSB22#2	A	G+	Coccobacillus	Microbacterium flavescens	0.9907	16s
01-03-0089	20220707-TSB20#2	A	G+	Coccobacillus	Microbacterium flavescens	0.9907	16s
01-03-0090	20220707-TSB102 Freeze-Dried 22	A	G+	Coccobacillus	Microbacterium flavescens	0.9893	16s
01-03-0091	20220707-TSB103 Freeze-Dried 8	A	G+	Coccobacillus	Microbacterium flavescens	0.99	16s
01-03-0092	20220707-TSB102 Freeze-Dried 21	A	G+	Coccobacillus	Microbacterium flavescens	0.99	16s
01-03-0093	20220707-TSB102 Freeze-Dried 22	A	G+	Coccobacillus	Microbacterium flavescens	0.9907	16s
01-03-0094	20220707-TSB102 Freeze-Dried 19	A	G+	Coccobacillus	Microbacterium flavescens	0.9886	16s
01-03-0095	20220707-TSB102 Freeze-Dried 12	A	G+	Coccobacillus	Microbacterium flavescens	0.9887	16s
01-03-0096	20220707-TSB102 Freeze-Dried 14	A	G+	Coccobacillus	Microbacterium flavescens	0.99	16s
01-03-0097	20220707-TSB20#1	A	G+	Coccobacillus	Microbacterium flavescens	0.9908	16s
01-03-0105	20220730 Simulated Purification-1	A	G-	Bacillus	Burkholderia contaminans	0.9972	16s
01-03-0109	20220730 Simulated Purification-16	A	G-	Bacillus	Burkholderia contaminans	0.9986	16s
01-03-0110	20220730 Simulated Purification-17	A	G-	Bacillus	Burkholderia contaminans	0.9986	16s
01-03-0111	20220730 Simulated Purification-21	A	G-	Bacillus	Burkholderia contaminans	0.9972	16s
01-03-0112	20220730 Simulated Purification-27	A	G-	Bacillus	Burkholderia contaminans	0.9972	16s
01-03-0114	20220730 Simulated Purification-32	A	G-	Bacillus	Burkholderia contaminans	0.9979	16s
01-03-0115	20220730 Simulated Purification-36	A	G-	Bacillus	Burkholderia contaminans	0.9986	16s
01-03-0116	20220730 Simulated Purification-38	A	G-	Bacillus	Burkholderia contaminans	0.9986	16s
01-03-0117	20220730 Simulated Purification-50 mL	A	G-	Bacillus	Burkholderia contaminans	0.9972	16s
01-01-0101	F-3-117 Airborne Microbial Sample	NA	G+	Coccus	Staphylococcus epidermidis	0.9979	16s
01-01-0102	F-3-118 Airborne Microbial Sample	NA	G+	Coccus	Staphylococcus epidermidis	0.9937	16s
01-01-0103	F-3-115 Airborne Microbial Sample	NA	G+	Coccus	Staphylococcus epidermidis	0.9979	16s
01-01-0106	Bulk Solution 2 – Grade B-D – Bottom – Yue	NA	G+	Bacillus	Microbacterium flavescens	0.9907	16s
01-01-0107	Refrigerator SD-008	C	G+	Bacillus	Rhodococcus qingshengii	0.9979	16s
01-01-0109	Bulk Solution 3 – Shuai – Grade B-D – Bottom	NA	G+	Bacillus	Microbacterium flavescens	0.9907	16s
01-01-0110	Bulk Solution 3 – Grade B-D – Shoulder (Shuai) – White Colonies	NA	G-	Bacillus	Ralstonia pickettii	0.998	16s
01-01-0111	Bulk Solution 2 – Shuai – Bottom – Grade B-D – Yellow Colonies	NA	G-	Bacillus	Sphingomonas aquatilis	1	16s
01-01-0112	Bulk Solution 2 – Shuai – Bottom – Grade B-D – Pale Colonies	NA	G+	Bacillus	Microbacterium flavescens	0.991	16s
01-01-0113	Night Shift – F-3-113 Settling Plate A2	NA	G-	Bacillus	Moraxella osloensis	0.9917	16s
01-01-0114	Bulk Solution 1 – Grade B-D – Bottom – Yue	NA	G+	Bacillus	Microbacterium flavescens	0.9907	16s
01-01-0115	Bulk Solution 3 – Bottom – Grade B-D – Pale Colonies	NA	G+	Bacillus	Microbacterium flavescens	0.9907	16s
01-01-0116	Bulk Solution 3 – Grade B-D – Bottom	NA	G-	Bacillus	Ralstonia pickettii	0.9973	16s
01-01-0117	Bulk Solution 2 – Grade B-D – Bottom	NA	G-	Bacillus	Ralstonia pickettii	0.9986	16s
01-01-0118	SD-247 Electric Thermostatic Water Bath Tray (Shallow)	D	G+	Bacillus	Microbacterium flavescens	0.9909	16s
01-01-0119	Single-Layer Cart – Back Side – 8/8	A	G+	Coccus	Staphylococcus epidermidis	1	16s
01-01-0120	F-3-021 Sink	C	G-	Bacillus	Ralstonia pickettii	1	16s
01-03-0118	TSB202208016 – Pale Color	A	G+	Bacillus	Robertmurraya siralis	0.9958	16s
01-03-0119	TSB202208016 – Light Yellow	A	G+	Coccus	Staphylococcus hominis	0.9966	16s
01-01-0133	F-3-115 + Door Handle	B	G+	Coccus	Micrococcus luteus	0.9946	16s
01-01-0134	Personnel Surface + Mask	B	G+	Coccus	Staphylococcus epidermidis	0.9993	16s
01-01-0135	Personnel Surface + Bulk Solution 2 (Bottom)	B	G+	Bacillus	Robertmurraya siralis	0.9965	16s
01-01-0136	F-3-118 Logistics Area	B	G+	Coccus	Staphylococcus cohnii	2.19	MALDI-TOF
01-01-0137	F-3-115 Corridor	B	G+	Bacillus	Corynebacterium auris	1.8	MALDI-TOF
01-01-0141	F-3-113 Night Shift	B	G+	Coccus	Micrococcus luteus	2.12	MALDI-TOF
01-01-0148	F-3-047 Collection Liquid 2 – Bottom	B	G-	Bacillus	Burkholderia cepacia complex	2.25	MALDI-TOF
01-01-0152	F-3-117 + Door Handle	B	G+	Coccus	Staphylococcus epidermidis	2.18	MALDI-TOF
01-01-0153	F-3-047 + Collection Liquid 3 – Shoulder	B	G-	Bacillus	Sphingomonas adhaesiva	1.94	MALDI-TOF
01-03-0120	MRC-5 Cells, Batch 20220067, Sample 1-5	A	G-	Bacillus	Brevundimonas bullata	0.9993	16s
01-03-0121	MRC-5 Cells, Batch 20220067, Sample 1-7	A	G-	Bacillus	Brevundimonas bullata	1	16s
01-03-0122	MRC-5 Cells, Batch 20220067, Sample 1-5 – Yellow	A	G+	Bacillus	Dietzia natronolimnaea	1	16s
01-01-0155	F-3-113 Settling Plate A1 (Yellow)	B	G+	Coccus	Micrococcus luteus	2.43	MALDI-TOF
01-01-0156	F-3-113 Settling Plate A1 (White)	B	G+	Coccus	Staphylococcus epidermidis	2.01	MALDI-TOF
01-01-0157	F-3-113 Settling Plate A1 (Brown)	B	G-	Bacillus	Moraxella osloensis	1.92	MALDI-TOF
01-01-0158	F-3-113 Settling Plate A2	B	G+	Coccus	Staphylococcus haemolyticus	2.38	MALDI-TOF
01-01-0159	F-3-113 Settling Plate A1 (Yellow)	B	G+	Coccus	Staphylococcus cohnii	1	16s
01-01-0160	F-3-113 Settling Plate A1 (White)	B	G+	Coccus	Staphylococcus epidermidis	2.07	MALDI-TOF
01-01-0161	F-3-116-D Desktop 2	B	G+	Coccus	Staphylococcus haemolyticus	2	MALDI-TOF
01-01-0163	F-3-113 Settling Plate A2	B	G+	Coccus	Staphylococcus hominis	2.41	MALDI-TOF
01-01-0164	Drying Oven SD-113	B	G+	Coccus	Staphylococcus epidermidis	2.17	MALDI-TOF
01-01-0165	F-3-113 *1	B	G+	Coccus	Staphylococcus haemolyticus	2.11	MALDI-TOF
01-01-0167	F-3-113	B	G+	Coccus	Staphylococcus hominis	2.3	MALDI-TOF
01-01-0169	F-3-113 Settling Plate A1	B	G+	Coccus	Staphylococcus warneri	1.73	MALDI-TOF
01-01-0170	Personnel Surface – Forehead	B	G+	Coccus	Staphylococcus pettenkoferi	1.89	MALDI-TOF
01-01-0172	Personnel Surface – Forehead	B	G+	Coccus	Staphylococcus capitis	2.29	MALDI-TOF
01-01-0173	Personnel Surface – Five-Finger Glove	B	G+	Coccus	Staphylococcus epidermidis	2.24	MALDI-TOF
01-01-0174	F-3-113 Settling Plate A1	B	G+	Coccus	Staphylococcus epidermidis	2.27	MALDI-TOF
01-01-0175	Personnel Surface – Left Sleeve	B	G+	Coccus	Staphylococcus epidermidis	2.07	MALDI-TOF
01-01-0183	Filling & Lyophilization Area + Night Shift Airlock – F-3-113 Floor	B	G+	Coccus	Staphylococcus epidermidis	2.11	MALDI-TOF
01-01-0185	Filling & Lyophilization Area – F-3-117 Tabletop	B	G+	Coccus	Staphylococcus haemolyticus	2.06	MALDI-TOF
01-01-0186	Pass-Through Window + SD-125 Settling Plate 5	B	G+	Coccus	Staphylococcus saprophyticus	2.15	MALDI-TOF
01-01-0187	Personnel Surface – Meng* – Left Hand Five-Finger Glove	B	G+	Coccus	Micrococcus luteus	2.18	MALDI-TOF
01-01-0189	F-3-113 Settling Plate A3	B	G+	Coccus	Staphylococcus cohnii	1.92	MALDI-TOF
01-01-0193	Personnel Surface – Chest Area	B	G+	Coccus	Staphylocpccus capitis	2.14	MALDI-TOF
01-01-0194	Thermostatic Water Bath (SD-247) – Edge-1	C	G+	Bacillus	Micorbacterium laevaniformans	1.84	MALDI-TOF
01-01-0195	Mr.Hao – Forehead	B	G-	Bacillus	Brevundimonas sp	1.89	MALDI-TOF
01-01-0197	F-3-113 Settling Plate A1	B	G+	Coccus	Staphylococcus epidermidis	2.25	MALDI-TOF

## Sheet: 2023
Sample ID	Source	Quality Grade	Gram Staining	Morphology	Identification Result	Confidence Level	Method of Identification
03-02-0017	IW-F-3007-2 20230129	NA	G-	Bacillus	Stenotrophomonas maltophilia	2.23	MALDI-TOF
01-01-0215	Personnel Surface – Forehead	A	G+	Coccus	Staphylococcus epidermidis	2.33	MALDI-TOF
01-01-0216	Personnel Surface – Mask	C	G+	Coccus	Staphylococcus epidermidis	2.11	MALDI-TOF
01-01-0217	F-3-112-1	C	G+	Coccus	Staphylococcus haemolyticus	2.35	MALDI-TOF
01-01-0218	F-3-112-2	C	G+	Coccus	Staphylococcus epidermidis	2.26	MALDI-TOF
01-01-0219	F-3-112-3	C	G+	Coccus	Micrococcus cohnii	2.33	MALDI-TOF
01-01-0220	F-3-112-4	C	G+	Coccus	Staphylococcus warneri	2.45	MALDI-TOF
01-01-0221	F-3-112-5	C	G+	Coccus	Staphylococcus epidermidis	2.33	MALDI-TOF
01-01-0222	F-3-112-6	C	G+	Coccus	Staphylococcus epidermidis	2.18	MALDI-TOF
01-01-0225	F-3-124 Desktop + Capping Room	C	G+	Coccus	Staphylococcus warneri	1.87	MALDI-TOF
01-01-0226	Night Shift + F-3-112 Settling Plate A	C	G+	Coccus	Kocuria rhizophila	1.93	MALDI-TOF
01-01-0227	Personnel Surface – Chest Area	C	G+	Coccus	Staphylococcus warneri	2.14	MALDI-TOF
01-01-0230	F-3-113 Night Shift Area A2	B	G+	Coccus	Staphylococcus pettenkoferi	2.05	MALDI-TOF
01-01-0235	F-3-113 A1	B	G+	Coccus	Staphylococcus warneri	2.29	MALDI-TOF
01-01-0270	Personnel Surface Microbial Sample – Chest (Liu)	B	G+	Coccus	Staphylococcus haemolyticus	2.27	MALDI-TOF
01-01-0271	Personnel Surface Microbial Sample – Chest (Zhou)	B	G+	Coccus	Staphylococcus epidermidis	2.22	MALDI-TOF
01-03-0123	Varicella Virus Harvest Material TSB 22.5	B	G+	Coccus	Enterococcus sulfureus	2.07	MALDI-TOF
01-03-0124	Varicella Virus Harvest Material FTM 22.5	B	G+	Coccus	Enterococcus sulfureus	2.01	MALDI-TOF
01-03-0125	Varicella Virus Harvest Material FTM 32.5	B	G+	Coccus	Enterococcus sulfureus	2.08	MALDI-TOF
01-03-0126	Varicella Bulk Solution TSB 22.5	B	G+	Coccus	Enterococcus sulfureus	2.08	MALDI-TOF
01-03-0127	Varicella Bulk Solution FTM 22.5	B	G+	Coccus	Enterococcus sulfureus	2.15	MALDI-TOF
01-03-0128	Varicella Bulk Solution FTM 32.5	B	G+	Coccus	Enterococcus sulfureus	2.01	MALDI-TOF
01-01-0272	Xu (Filling Grade B) – Forehead	B	G+	Bacillus	Corynebacterium lipophiloflavum	0.9827	16s
01-01-0273	F-3-117-3 Dynamic Settling Plate – Third Sampling	B	G+	Coccus	Staphylococcus warneri	0.9965	16s
01-01-0274	Grade B Corridor F-3-115	B	G+	Coccus	Staphylococcus haemolyticus	0.9958	16s
01-01-0275	Night Shift Airlock F-3-113	B	G+	Coccus	Kytococcus schroeteri	0.9956	16s
