# Supplementary material for: Leveraging whole-genome sequencing for microbial contamination tracking and risk assessment in pharmaceutical manufacturing
Source: Front Microbiol. 2026 Apr 15;17:1807989. doi: 10.3389/fmicb.2026.1807989 (PMC13125030; doi:10.3389/fmicb.2026.1807989)
Supplement: SUPPLEMENTARY TABLE S2 — Summary of environmental abnormal sampling sites within sterile manufacturing facilities. The table lists 38 distinct sampling locations across key functional areas, including bulk liquid preparation, purification systems, cleanroom surfaces, utility systems, personnel contact sites, and airborne monitoring points, together with corresponding cleanroom classifications, and sampling positions. [file Table_2.XLSX]

## Sheet: Sheet1
ID	Sample	Sample Information	Identification Result	Location	Grade
1	01-03-0061	TSB Simulated Purification 20220623-1	Ralstonia pickettii	Materials	A
2	01-01-0117	Bulk Solution 2 – Bottom	Ralstonia pickettii	Surface	No-Grade
3	01-01-0120	F-3-021 Sink	Ralstonia pickettii	Surface	C
4	01-03-0062	TSB Simulated Purification 20220623-19	Burkholderia contaminans	Materials	A
5	01-03-0084	TSB Simulated Purification 20220623-38	Burkholderia contaminans	Materials	A
6	01-03-0105	20220730 Simulated Purification-1	Burkholderia contaminans	Materials	A
7	01-03-0109	20220730 Simulated Purification-16	Burkholderia contaminans	Materials	A
8	01-03-0110	20220730 Simulated Purification-17	Burkholderia contaminans	Materials	A
9	01-03-0111	20220730 Simulated Purification-21	Burkholderia contaminans	Materials	A
10	01-03-0112	20220730 Simulated Purification-27	Burkholderia contaminans	Materials	A
11	01-03-0114	20220730 Simulated Purification-32	Burkholderia contaminans	Materials	A
12	01-03-0116	20220730 Simulated Purification-38	Burkholderia contaminans	Materials	A
13	01-01-0148	F-3-047 Collection Liquid 2 – Bottom	Burkholderia contaminans	Materials	B
14	01-01-0110	Bulk Solution 3 – Shoulder	Microbacterium laevaniformans	Personnel	No-Grade
15	01-01-0116	Bulk Solution 3 – Bottom	Microbacterium laevaniformans	Surface	No-Grade
16	01-03-0086	20220707-TSB10#1	Microbacterium laevaniformans	Materials	A
17	01-03-0087	20220707-TSB21#1	Microbacterium laevaniformans	Materials	A
18	01-03-0088	20220707-TSB22#2	Microbacterium laevaniformans	Materials	A
19	01-03-0089	20220707-TSB20#2	Microbacterium laevaniformans	Materials	A
20	01-03-0090	20220707-TSB102 Freeze-Dried 22	Microbacterium laevaniformans	Materials	A
21	01-03-0091	20220707-TSB103 Freeze-Dried 8	Microbacterium laevaniformans	Materials	A
22	01-03-0092	20220707-TSB102 Freeze-Dried 21	Microbacterium laevaniformans	Materials	A
23	01-03-0093	20220707-TSB102 Freeze-Dried 22	Microbacterium laevaniformans	Materials	A
24	01-03-0094	20220707-TSB102 Freeze-Dried 19	Microbacterium laevaniformans	Materials	A
25	01-01-0106	Bulk Solution 2 – Bottom – Yue	Microbacterium laevaniformans	Surface	No-Grade
26	01-01-0115	Bulk Solution 3 – Bottom – Pale Colonies	Microbacterium laevaniformans	Surface	No-Grade
27	01-01-0118	SD-247 Electric Thermostatic Water Bath Tray	Microbacterium laevaniformans	Surface	D
28	01-01-0218	F-3-112-2	Microbacterium laevaniformans	Air	C
29	01-03-0064	Virus Harvest Material 2022041	Staphylococcus epidermidis	Materials	No-Grade
30	01-03-0076	Bulk Solution 2022010 – Resubmitted for Production Testing	Staphylococcus epidermidis	Materials	No-Grade
31	01-01-0215	Personnel – Wang – Forehead	Staphylococcus epidermidis	Personnel	A
32	01-01-0216	Personnel – Su – Mask	Staphylococcus epidermidis	Personnel	C
33	01-01-0221	F-3-112-5	Staphylococcus epidermidis	Air	C
34	01-01-0222	F-3-112-6	Staphylococcus epidermidis	Air	C
35	01-01-0095	Personnel – Zhang – Chest Area	Staphylococcus capitis	Personnel	B
36	01-01-101	F-3-117 Airborne Microbial Sample	Staphylococcus capitis	Air	No-Grade
37	01-01-102	F-3-118 Airborne Microbial Sample	Staphylococcus capitis	Air	No-Grade
38	01-01-103	F-3-115 Airborne Microbial Sample	Staphylococcus capitis	Air	No-Grade
