# Supplementary material for: Leveraging whole-genome sequencing for microbial contamination tracking and risk assessment in pharmaceutical manufacturing
Source: Front Microbiol. 2026 Apr 15;17:1807989. doi: 10.3389/fmicb.2026.1807989 (PMC13125030; doi:10.3389/fmicb.2026.1807989)
Supplement: SUPPLEMENTARY TABLE S3 — Summary of whole-genome sequencing quality metrics for 38 microbial isolates. All samples achieved Q30 values above 95%, ensuring high base-calling accuracy and reliable sequencing depth for complete genomic coverage. The table provides detailed information on read number, GC content, coverage depth, and genome assembly statistics for each isolate. [file Table_3.XLSX]

## Sheet: Sheet1
Id	Sample	Raw Reads	Raw Data (bp)	Q30(%)	N50(bp)	Total_length (bp)	GC(%)	Completeness(%)	Contamination(%)
1	01-03-0061	8785256	1302158756	96.39	258326	5589254	69.4	99.97	0.05
2	01-01-0110	8052786	1207917900	95.28	446466	5104377	63.9	100.0	0.05
3	01-01-0116	8527592	1279138800	95.26	446466	5104047	63.9	100.0	0.06
4	01-01-0117	6824378	1010474208	96.43	446466	5103723	63.9	100.0	0
5	01-01-0120	8769860	1296900376	96.31	258323	5476282	63.6	99.91	0.14
6	01-03-0062	8332424	1228843248	95.37	129054	8042172	66.7	100.0	0.07
7	01-03-0084	7083126	1045022666	95.39	124149	8189951	66.7	100.0	0.04
8	01-03-0105	7220918	1068027774	95.53	114246	8315620	66.6	100.0	0.1
9	01-03-0109	7357814	1087302554	95.55	112753	8315963	66.6	100.0	0.1
10	01-03-0110	7699438	1137151470	95.56	122041	8312529	66.6	100.0	0.1
11	01-03-0111	7853646	1164915128	95.22	107031	8040441	66.7	100.0	0.1
12	01-03-0112	7051132	1045178660	95.42	98902	8312392	66.6	100.0	0.11
13	01-03-0114	6212914	922741704	95.2	107032	8312345	66.6	100.0	0.09
14	01-03-0116	7170692	1060714792	95.88	50398	8251692	66.5	100.0	0.11
15	01-01-0148	6452896	957067360	95.5	69302	8014336	66.7	100.0	0.04
16	01-03-0086	9506112	1413269522	95.3	114897	3045589	69.4	100.0	0.06
17	01-03-0087	6179474	918506456	95.43	100256	3017077	69.4	100.0	0.07
18	01-03-0088	7257208	1078687234	95.24	115070	3042189	69.4	100.0	0.07
19	01-03-0089	6877286	1020806722	95.14	115373	3043625	69.4	100.0	0.06
20	01-03-0090	6967444	1033696786	95.33	88603	3041029	69.4	100.0	0.06
21	01-03-0091	6082246	902271716	95.25	64100	3040701	69.4	100.0	0.06
22	01-03-0092	8187308	1217492928	95.19	88122	3040780	69.4	100.0	0.07
23	01-03-0093	7034584	1045688860	95.3	88603	3041877	69.4	100.0	0.06
24	01-03-0094	6572610	978537560	95.39	114937	3045311	69.4	100.0	0.06
25	01-01-0106	5991266	888765444	95.16	97411	3043926	69.4	100.0	0.07
26	01-01-0115	7140430	1061026566	95.22	138361	3045867	69.4	100.0	0.05
27	01-01-0118	7178134	1066490540	95.35	115839	3045626	69.4	100.0	0.06
28	01-03-0064	8056706	1190531980	96.89	1121	2950173	31.6	96.02	4.85
29	01-03-0076	7201466	1066182132	97.45	316303	2508034	31.9	100.0	0.1
30	01-01-0095	7383746	1089723162	96.97	864051	2403129	32.7	99.99	0.34
31	01-01-101	7327774	1081330332	97.14	864111	2403641	32.7	99.99	0.34
32	01-01-102	8224708	1217596482	97.28	864051	2403136	32.7	99.99	0.34
33	01-01-103	6979066	1030944376	97.27	864051	2403129	32.7	99.99	0.34
34	01-01-0215	7477090	1106367770	97.35	110181	2434186	31.9	99.99	0.06
35	01-01-0216	8214934	1217611232	97.36	151087	2559277	31.9	100.0	0.17
36	01-01-0218	7154534	1073180100	93.38	209467	2457015	32.1	100.0	0.06
37	01-01-0221	7208168	1064953828	97.28	203721	2575242	31.8	100.0	0.35
38	01-01-0222	8149598	1200985528	97.3	153523	2568569	31.9	100.0	0.19
