# Supplementary material for: Leveraging whole-genome sequencing for microbial contamination tracking and risk assessment in pharmaceutical manufacturing
Source: Front Microbiol. 2026 Apr 15;17:1807989. doi: 10.3389/fmicb.2026.1807989 (PMC13125030; doi:10.3389/fmicb.2026.1807989)
Supplement: SUPPLEMENTARY TABLE S4 — Taxonomic assignment of 38 microbial isolates based on ANI analysis. A species delineation threshold of 95.0% ANI was applied following current genomic taxonomy criteria. The table lists ANI values between isolates and their closest reference genomes, together with corresponding species-level classifications and accession information. [file Table_4.XLSX]

## Sheet: Sheet1
ID	Sample	ANI	Identification Result
1	01-03-0061	97.559	Ralstonia pickettii
2	01-01-0117	95.0106	Ralstonia pickettii
3	01-01-0120	97.5637	Ralstonia pickettii
4	01-03-0062	95.4674	Burkholderia contaminans
5	01-03-0084	95.5831	Burkholderia contaminans
6	01-03-0105	95.6284	Burkholderia contaminans
7	01-03-0109	95.5881	Burkholderia contaminans
8	01-03-0110	95.6254	Burkholderia contaminans
9	01-03-0111	95.4332	Burkholderia contaminans
10	01-03-0112	95.6278	Burkholderia contaminans
11	01-03-0114	95.6049	Burkholderia contaminans
12	01-03-0116	95.6117	Burkholderia contaminans
13	01-01-0148	95.4894	Burkholderia contaminans
14	01-01-0110	95.041	Microbacterium laevaniformans
15	01-01-0116	95.0261	Microbacterium laevaniformans
16	01-03-0086	94.4902	Microbacterium laevaniformans
17	01-03-0087	94.5487	Microbacterium laevaniformans
18	01-03-0088	94.4873	Microbacterium laevaniformans
19	01-03-0089	94.3518	Microbacterium laevaniformans
20	01-03-0090	94.4682	Microbacterium laevaniformans
21	01-03-0091	94.4302	Microbacterium laevaniformans
22	01-03-0092	94.4923	Microbacterium laevaniformans
23	01-03-0093	94.5342	Microbacterium laevaniformans
24	01-03-0094	94.4663	Microbacterium laevaniformans
25	01-01-0106	94.4972	Microbacterium laevaniformans
26	01-01-0115	94.3885	Microbacterium laevaniformans
27	01-01-0118	94.3148	Microbacterium laevaniformans
28	01-01-0218	96.9912	Microbacterium laevaniformans
29	01-03-0064	95.9152	Staphylococcus epidermidis
30	01-03-0076	97.0376	Staphylococcus epidermidis
31	01-01-0215	99.5008	Staphylococcus epidermidis
32	01-01-0216	97.0686	Staphylococcus epidermidis
33	01-01-0221	97.0299	Staphylococcus epidermidis
34	01-01-0222	97.1685	Staphylococcus epidermidis
35	01-01-0095	99.9396	Staphylococcus capitis
36	01-01-101	99.9381	Staphylococcus capitis
37	01-01-102	99.9385	Staphylococcus capitis
38	01-01-103	99.9399	Staphylococcus capitis
